# Supplementary material for: Cutoff Scanning Matrix (CSM): structural classification and function prediction by protein inter-residue distance patterns
Source: BMC Genomics. 2011 Dec 22;12(Suppl 4):S12. doi: 10.1186/1471-2164-12-S4-S12 (PMC3287581; doi:10.1186/1471-2164-12-S4-S12)
Supplement: Additional 2 — Enzyme gold-standard dataset. List of PDB identifiers that compose the enzyme gold-standard dataset and its family and superfamily assignments. [file 1471-2164-12-S4-S12-S2.csv]

#pdbid	family	superfamily
2ADA	adenosine deaminase	amidohydrolase
1A4M	adenosine deaminase	amidohydrolase
1A4L	adenosine deaminase	amidohydrolase
1ADD	adenosine deaminase	amidohydrolase
1FKW	adenosine deaminase	amidohydrolase
1FKX	adenosine deaminase	amidohydrolase
1UIO	adenosine deaminase	amidohydrolase
1UIP	adenosine deaminase	amidohydrolase
1KRM	adenosine deaminase	amidohydrolase
1NDZ	adenosine deaminase	amidohydrolase
1W1I	adenosine deaminase	amidohydrolase
1NDV	adenosine deaminase	amidohydrolase
1NDW	adenosine deaminase	amidohydrolase
1NDY	adenosine deaminase	amidohydrolase
1O5R	adenosine deaminase	amidohydrolase
1QXL	adenosine deaminase	amidohydrolase
1UML	adenosine deaminase	amidohydrolase
2BGN	adenosine deaminase	amidohydrolase
2E1W	adenosine deaminase	amidohydrolase
1V79	adenosine deaminase	amidohydrolase
1V7A	adenosine deaminase	amidohydrolase
1VFL	adenosine deaminase	amidohydrolase
1WXY	adenosine deaminase	amidohydrolase
1WXZ	adenosine deaminase	amidohydrolase
1K70	cytosine deaminase	amidohydrolase
1K6W	cytosine deaminase	amidohydrolase
1RA0	cytosine deaminase	amidohydrolase
1RA5	cytosine deaminase	amidohydrolase
1RAK	cytosine deaminase	amidohydrolase
1R9X	cytosine deaminase	amidohydrolase
1R9Y	cytosine deaminase	amidohydrolase
1R9Z	cytosine deaminase	amidohydrolase
3G77	cytosine deaminase	amidohydrolase
1NFG	d-hydantoinase	amidohydrolase
1K1D	d-hydantoinase	amidohydrolase
1GKQ	d-hydantoinase	amidohydrolase
1GKP	d-hydantoinase	amidohydrolase
1YNY	d-hydantoinase	amidohydrolase
1J79	dihydroorotase3	amidohydrolase
2E25	dihydroorotase3	amidohydrolase
2Z27	dihydroorotase3	amidohydrolase
2Z24	dihydroorotase3	amidohydrolase
2Z25	dihydroorotase3	amidohydrolase
2Z26	dihydroorotase3	amidohydrolase
2Z28	dihydroorotase3	amidohydrolase
2Z29	dihydroorotase3	amidohydrolase
2Z2A	dihydroorotase3	amidohydrolase
2Z2B	dihydroorotase3	amidohydrolase
1XGE	dihydroorotase3	amidohydrolase
2GOK	imidazolonepropionase	amidohydrolase
2PUZ	imidazolonepropionase	amidohydrolase
2BB0	imidazolonepropionase	amidohydrolase
2G3F	imidazolonepropionase	amidohydrolase
1ONX	isoaspartyl dipeptidase	amidohydrolase
1ONW	isoaspartyl dipeptidase	amidohydrolase
1POK	isoaspartyl dipeptidase	amidohydrolase
1PO9	isoaspartyl dipeptidase	amidohydrolase
1POJ	isoaspartyl dipeptidase	amidohydrolase
1M7J	n-acyl-d-amino-acid deacylase	amidohydrolase
1RK5	n-acyl-d-amino-acid deacylase	amidohydrolase
1V4Y	n-acyl-d-amino-acid deacylase	amidohydrolase
1V51	n-acyl-d-amino-acid deacylase	amidohydrolase
1RJP	n-acyl-d-amino-acid deacylase	amidohydrolase
1RJQ	n-acyl-d-amino-acid deacylase	amidohydrolase
1RJR	n-acyl-d-amino-acid deacylase	amidohydrolase
1RK6	n-acyl-d-amino-acid deacylase	amidohydrolase
2DVT	gamma-resorcylate decarboxylase	amidohydrolase
2DVU	gamma-resorcylate decarboxylase	amidohydrolase
2DVX	gamma-resorcylate decarboxylase	amidohydrolase
1I0D	phosphotriesterase	amidohydrolase
1I0B	phosphotriesterase	amidohydrolase
1HZY	phosphotriesterase	amidohydrolase
1DPM	phosphotriesterase	amidohydrolase
1PTA	phosphotriesterase	amidohydrolase
1JGM	phosphotriesterase	amidohydrolase
1EZ2	phosphotriesterase	amidohydrolase
1EYW	phosphotriesterase	amidohydrolase
2R1K	phosphotriesterase	amidohydrolase
2R1L	phosphotriesterase	amidohydrolase
2R1M	phosphotriesterase	amidohydrolase
2R1N	phosphotriesterase	amidohydrolase
3C86	phosphotriesterase	amidohydrolase
2R1P	phosphotriesterase	amidohydrolase
1PSC	phosphotriesterase	amidohydrolase
2O4M	phosphotriesterase	amidohydrolase
2O4Q	phosphotriesterase	amidohydrolase
2OB3	phosphotriesterase	amidohydrolase
2OQL	phosphotriesterase	amidohydrolase
1P6C	phosphotriesterase	amidohydrolase
1P6B	phosphotriesterase	amidohydrolase
1QW7	phosphotriesterase	amidohydrolase
2D2G	phosphotriesterase	amidohydrolase
2D2H	phosphotriesterase	amidohydrolase
2D2J	phosphotriesterase	amidohydrolase
1E9Z	urease	amidohydrolase
1E9Y	urease	amidohydrolase
2KAU	urease	amidohydrolase
1KRA	urease	amidohydrolase
1A5K	urease	amidohydrolase
1A5L	urease	amidohydrolase
1A5N	urease	amidohydrolase
1A5O	urease	amidohydrolase
1A5M	urease	amidohydrolase
1EJR	urease	amidohydrolase
1EJS	urease	amidohydrolase
1EJT	urease	amidohydrolase
1EJU	urease	amidohydrolase
1EJV	urease	amidohydrolase
1EJW	urease	amidohydrolase
1FWE	urease	amidohydrolase
1FWF	urease	amidohydrolase
1FWG	urease	amidohydrolase
1FWH	urease	amidohydrolase
1FWI	urease	amidohydrolase
1FWA	urease	amidohydrolase
1FWB	urease	amidohydrolase
1FWC	urease	amidohydrolase
1FWD	urease	amidohydrolase
1KRB	urease	amidohydrolase
1KRC	urease	amidohydrolase
1EJX	urease	amidohydrolase
1FWJ	urease	amidohydrolase
1EF2	urease	amidohydrolase
1UBP	urease	amidohydrolase
4UBP	urease	amidohydrolase
3UBP	urease	amidohydrolase
2UBP	urease	amidohydrolase
1S3T	urease	amidohydrolase
1IE7	urease	amidohydrolase
1J5S	uronate isomerase	amidohydrolase
2Q01	uronate isomerase	amidohydrolase
2Q6E	uronate isomerase	amidohydrolase
2Q08	uronate isomerase	amidohydrolase
1WDK	enoyl-CoA hydratase	crotonase
1WDM	enoyl-CoA hydratase	crotonase
1WDL	enoyl-CoA hydratase	crotonase
1EY3	enoyl-CoA hydratase	crotonase
2DUB	enoyl-CoA hydratase	crotonase
1DUB	enoyl-CoA hydratase	crotonase
1MJ3	enoyl-CoA hydratase	crotonase
1HNU	dodecenoyl-CoA delta-isomerase (peroxisomal)	crotonase
1HNO	dodecenoyl-CoA delta-isomerase (peroxisomal)	crotonase
1K39	dodecenoyl-CoA delta-isomerase (peroxisomal)	crotonase
1PJH	dodecenoyl-CoA delta-isomerase (peroxisomal)	crotonase
1Q51	1	4-dihydroxy-2-napthoyl-CoA synthase	crotonase
1Q52	1	4-dihydroxy-2-napthoyl-CoA synthase	crotonase
1RJM	1	4-dihydroxy-2-napthoyl-CoA synthase	crotonase
1RJN	1	4-dihydroxy-2-napthoyl-CoA synthase	crotonase
2GTR	histone acetyltransferase	crotonase
2FBM	histone acetyltransferase	crotonase
2FW2	histone acetyltransferase	crotonase
1E9I	enolase	enolase
2ONE	enolase	enolase
1ONE	enolase	enolase
1PDY	enolase	enolase
1PDZ	enolase	enolase
1EBH	enolase	enolase
1EBG	enolase	enolase
1ELS	enolase	enolase
1NEL	enolase	enolase
7ENL	enolase	enolase
6ENL	enolase	enolase
5ENL	enolase	enolase
4ENL	enolase	enolase
3ENL	enolase	enolase
1OEP	enolase	enolase
1IYX	enolase	enolase
1L8P	enolase	enolase
1P43	enolase	enolase
1P48	enolase	enolase
1TE6	enolase	enolase
2AL2	enolase	enolase
2FYM	enolase	enolase
2AKZ	enolase	enolase
2AKM	enolase	enolase
2AL1	enolase	enolase
2OQY	galactarate dehydratase	enolase
3ES7	galactarate dehydratase	enolase
3ES8	galactarate dehydratase	enolase
3FYY	galactarate dehydratase	enolase
3GD6	galactarate dehydratase	enolase
1ECQ	glucarate dehydratase	enolase
1EC9	glucarate dehydratase	enolase
1EC8	glucarate dehydratase	enolase
1EC7	glucarate dehydratase	enolase
1BQG	glucarate dehydratase	enolase
1JCT	glucarate dehydratase	enolase
1JDF	glucarate dehydratase	enolase
1MDR	mandelate racemase	enolase
2MNR	mandelate racemase	enolase
1MNS	mandelate racemase	enolase
1DTN	mandelate racemase	enolase
1MDL	mandelate racemase	enolase
1MRA	mandelate racemase	enolase
1YEY	L-fuconate dehydratase	enolase
1TZZ	D-tartrate dehydratase	enolase
2GSH	rhamnonate dehydratase	enolase
2I5Q	rhamnonate dehydratase	enolase
2HNE	L-fuconate dehydratase	enolase
2HXU	L-fuconate dehydratase	enolase
2DW6	D-tartrate dehydratase	enolase
2DW7	D-tartrate dehydratase	enolase
2HXT	L-fuconate dehydratase	enolase
2P3Z	rhamnonate dehydratase	enolase
2P0I	rhamnonate dehydratase	enolase
2OG9	L-talarate/galactarate dehydratase	enolase
2PP0	L-talarate/galactarate dehydratase	enolase
2PP1	L-talarate/galactarate dehydratase	enolase
2PP3	L-talarate/galactarate dehydratase	enolase
3BOX	rhamnonate dehydratase	enolase
3D46	rhamnonate dehydratase	enolase
3D47	rhamnonate dehydratase	enolase
2OZ3	rhamnonate dehydratase	enolase
2QJJ	mannonate dehydratase	enolase
2QJN	mannonate dehydratase	enolase
2QJM	mannonate dehydratase	enolase
1KKR	methylaspartate ammonia-lyase	enolase
1KKO	methylaspartate ammonia-lyase	enolase
1KD0	methylaspartate ammonia-lyase	enolase
1KCZ	methylaspartate ammonia-lyase	enolase
1FHV	o-succinylbenzoate synthase	enolase
1FHU	o-succinylbenzoate synthase	enolase
1JPM	dipeptide epimerase	enolase
1JPD	dipeptide epimerase	enolase
1TKK	dipeptide epimerase	enolase
1F9C	muconate cycloisomerase (syn)	enolase
2MUC	muconate cycloisomerase (syn)	enolase
3MUC	muconate cycloisomerase (syn)	enolase
1SJA	o-succinylbenzoate synthase	enolase
1SJB	o-succinylbenzoate synthase	enolase
1SJC	o-succinylbenzoate synthase	enolase
1SJD	o-succinylbenzoate synthase	enolase
1R6W	o-succinylbenzoate synthase	enolase
1XS2	N-succinylamino acid racemase	enolase
1XPY	N-succinylamino acid racemase	enolase
1R0M	N-succinylamino acid racemase	enolase
1WUE	o-succinylbenzoate synthase	enolase
1WUF	o-succinylbenzoate synthase	enolase
2OFJ	o-succinylbenzoate synthase	enolase
2FKP	N-succinylamino acid racemase	enolase
2GGG	N-succinylamino acid racemase	enolase
2GGH	N-succinylamino acid racemase	enolase
2GGI	N-succinylamino acid racemase	enolase
2GGJ	N-succinylamino acid racemase	enolase
2OKT	o-succinylbenzoate synthase	enolase
2OLA	o-succinylbenzoate synthase	enolase
2PGE	o-succinylbenzoate synthase	enolase
2OZT	o-succinylbenzoate synthase	enolase
2P88	N-succinylamino acid racemase 2	enolase
2P8B	N-succinylamino acid racemase 2	enolase
2P8C	N-succinylamino acid racemase 2	enolase
2ZC8	N-succinylamino acid racemase	enolase
3CAW	o-succinylbenzoate synthase	enolase
3DG3	muconate cycloisomerase (anti)	enolase
3DG6	muconate cycloisomerase (anti)	enolase
3DG7	muconate cycloisomerase (anti)	enolase
1AQ6	2-haloacid dehalogenase	haloacid dehalogenase
1JUD	2-haloacid dehalogenase	haloacid dehalogenase
1QH9	2-haloacid dehalogenase	haloacid dehalogenase
1QQ5	2-haloacid dehalogenase	haloacid dehalogenase
1QQ6	2-haloacid dehalogenase	haloacid dehalogenase
1QQ7	2-haloacid dehalogenase	haloacid dehalogenase
1ZRM	2-haloacid dehalogenase	haloacid dehalogenase
1ZRN	2-haloacid dehalogenase	haloacid dehalogenase
1MH9	5'-nucleotidase	haloacid dehalogenase
1Q92	5'-nucleotidase	haloacid dehalogenase
1Q91	5'-nucleotidase	haloacid dehalogenase
1CQZ	epoxide hydrolase n-terminal phosphatase	haloacid dehalogenase
1CR6	epoxide hydrolase n-terminal phosphatase	haloacid dehalogenase
1EK1	epoxide hydrolase n-terminal phosphatase	haloacid dehalogenase
1EK2	epoxide hydrolase n-terminal phosphatase	haloacid dehalogenase
1S8O	epoxide hydrolase n-terminal phosphatase	haloacid dehalogenase
1VJ5	epoxide hydrolase n-terminal phosphatase	haloacid dehalogenase
1SU4	p-type atpase	haloacid dehalogenase
1IWO	p-type atpase	haloacid dehalogenase
1KJU	p-type atpase	haloacid dehalogenase
1T5S	p-type atpase	haloacid dehalogenase
1T5T	p-type atpase	haloacid dehalogenase
1VFP	p-type atpase	haloacid dehalogenase
2ZBD	p-type atpase	haloacid dehalogenase
1WPG	p-type atpase	haloacid dehalogenase
1LVH	beta-phosphoglucomutase	haloacid dehalogenase
1O03	beta-phosphoglucomutase	haloacid dehalogenase
1O08	beta-phosphoglucomutase	haloacid dehalogenase
1F5S	phosphoserine phosphatase	haloacid dehalogenase
1J97	phosphoserine phosphatase	haloacid dehalogenase
1L7M	phosphoserine phosphatase	haloacid dehalogenase
1L7N	phosphoserine phosphatase	haloacid dehalogenase
1NNL	phosphoserine phosphatase	haloacid dehalogenase
1L8O	phosphoserine phosphatase	haloacid dehalogenase
1L8L	phosphoserine phosphatase	haloacid dehalogenase
1L7P	phosphoserine phosphatase	haloacid dehalogenase
1L7O	phosphoserine phosphatase	haloacid dehalogenase
1FEZ	phosphonoacetaldehyde hydrolase	haloacid dehalogenase
1SWW	phosphonoacetaldehyde hydrolase	haloacid dehalogenase
1SWV	phosphonoacetaldehyde hydrolase	haloacid dehalogenase
1RDF	phosphonoacetaldehyde hydrolase	haloacid dehalogenase
1RQN	phosphonoacetaldehyde hydrolase	haloacid dehalogenase
1RQL	phosphonoacetaldehyde hydrolase	haloacid dehalogenase
5EAT	5epi-Aristolochene	isoprenoid synthase typeI
1HX9	5epi-Aristolochene	isoprenoid synthase typeI
1HXA	5epi-Aristolochene	isoprenoid synthase typeI
1HXC	5epi-Aristolochene	isoprenoid synthase typeI
1HXG	5epi-Aristolochene	isoprenoid synthase typeI
5EAS	5epi-Aristolochene	isoprenoid synthase typeI
5EAU	5epi-Aristolochene	isoprenoid synthase typeI
1N1B	Bornyl Diphosphate	isoprenoid synthase typeI
1N1Z	Bornyl Diphosphate	isoprenoid synthase typeI
1N20	Bornyl Diphosphate	isoprenoid synthase typeI
1N21	Bornyl Diphosphate	isoprenoid synthase typeI
1N22	Bornyl Diphosphate	isoprenoid synthase typeI
1N23	Bornyl Diphosphate	isoprenoid synthase typeI
1N24	Bornyl Diphosphate	isoprenoid synthase typeI
1PS1	Pentalenene	isoprenoid synthase typeI
1HM4	Pentalenene	isoprenoid synthase typeI
1HM7	Pentalenene	isoprenoid synthase typeI
1JFA	Trichodiene	isoprenoid synthase typeI
1JFG	Trichodiene	isoprenoid synthase typeI
1KIY	Trichodiene	isoprenoid synthase typeI
1KIZ	Trichodiene	isoprenoid synthase typeI
1T47	4-hydroxyphenylpyruvate dioxygenase	vicinal oxygen chelate
1CJX	4-hydroxyphenylpyruvate dioxygenase	vicinal oxygen chelate
1TG5	4-hydroxyphenylpyruvate dioxygenase	vicinal oxygen chelate
1TFZ	4-hydroxyphenylpyruvate dioxygenase	vicinal oxygen chelate
1SQD	4-hydroxyphenylpyruvate dioxygenase	vicinal oxygen chelate
1SP9	4-hydroxyphenylpyruvate dioxygenase	vicinal oxygen chelate
1SQI	4-hydroxyphenylpyruvate dioxygenase	vicinal oxygen chelate
1SP8	4-hydroxyphenylpyruvate dioxygenase	vicinal oxygen chelate
1F1V	3	4-dihydroxyphenylacetate 2	3-dioxygenase	vicinal oxygen chelate
1F1U	3	4-dihydroxyphenylacetate 2	3-dioxygenase	vicinal oxygen chelate
1F1R	3	4-dihydroxyphenylacetate 2	3-dioxygenase	vicinal oxygen chelate
1F1X	3	4-dihydroxyphenylacetate 2	3-dioxygenase	vicinal oxygen chelate
1Q0O	3	4-dihydroxyphenylacetate 2	3-dioxygenase	vicinal oxygen chelate
1Q0C	3	4-dihydroxyphenylacetate 2	3-dioxygenase	vicinal oxygen chelate
1KW9	2	3-dihydroxybiphenyl dioxygenase	vicinal oxygen chelate
1KW8	2	3-dihydroxybiphenyl dioxygenase	vicinal oxygen chelate
1KW6	2	3-dihydroxybiphenyl dioxygenase	vicinal oxygen chelate
1KW3	2	3-dihydroxybiphenyl dioxygenase	vicinal oxygen chelate
1EIL	2	3-dihydroxybiphenyl dioxygenase	vicinal oxygen chelate
1EIR	2	3-dihydroxybiphenyl dioxygenase	vicinal oxygen chelate
1EIQ	2	3-dihydroxybiphenyl dioxygenase	vicinal oxygen chelate
1DHY	2	3-dihydroxybiphenyl dioxygenase	vicinal oxygen chelate
1KWB	2	3-dihydroxybiphenyl dioxygenase	vicinal oxygen chelate
1KWC	2	3-dihydroxybiphenyl dioxygenase	vicinal oxygen chelate
1LKD	2	3-dihydroxybiphenyl dioxygenase	vicinal oxygen chelate
1LGT	2	3-dihydroxybiphenyl dioxygenase	vicinal oxygen chelate
1KNF	2	3-dihydroxybiphenyl dioxygenase	vicinal oxygen chelate
1KND	2	3-dihydroxybiphenyl dioxygenase	vicinal oxygen chelate
1KMY	2	3-dihydroxybiphenyl dioxygenase	vicinal oxygen chelate
1HAN	2	3-dihydroxybiphenyl dioxygenase	vicinal oxygen chelate
1LQP	fosfomycin resistance protein FosA	vicinal oxygen chelate
1LQO	fosfomycin resistance protein FosA	vicinal oxygen chelate
1LQK	fosfomycin resistance protein FosA	vicinal oxygen chelate
1NKI	fosfomycin resistance protein FosA	vicinal oxygen chelate
1NNR	fosfomycin resistance protein FosA	vicinal oxygen chelate
1NPB	fosfomycin resistance protein FosA	vicinal oxygen chelate
1QIP	glyoxalase I	vicinal oxygen chelate
1QIN	glyoxalase I	vicinal oxygen chelate
1FRO	glyoxalase I	vicinal oxygen chelate
1BH5	glyoxalase I	vicinal oxygen chelate
1FA8	glyoxalase I	vicinal oxygen chelate
1FA7	glyoxalase I	vicinal oxygen chelate
1FA6	glyoxalase I	vicinal oxygen chelate
1FA5	glyoxalase I	vicinal oxygen chelate
1F9Z	glyoxalase I	vicinal oxygen chelate
